# Supplementary material for: Genome-Wide Identification and Expression Analysis of the Cytochrome P450 Gene Family in Bemisia tabaci MED and Their Roles in the Insecticide Resistance
Source: Int J Mol Sci. 2023 Mar 21;24(6):5899. doi: 10.3390/ijms24065899 (PMC10051504; doi:10.3390/ijms24065899)
Supplement: Supplementary file 1 [file ijms-24-05899-s001.zip]

Archive with 1 entries (1 files):
- ijms-2232644-supplementary.xlsx
