# Supplementary material for: Genome-Wide Identification and Expression Analysis of the Cytochrome P450 Gene Family in Bemisia tabaci MED and Their Roles in the Insecticide Resistance
Source: Int J Mol Sci. 2023 Mar 21;24(6):5899. doi: 10.3390/ijms24065899 (PMC10051504; doi:10.3390/ijms24065899)
Supplement: Supplementary file 1 [file ijms-24-05899-s001.zip › ijms-2232644-supplementary.xlsx]

## Sheet: Sheet1
Name	Primer sequence
RT-qPCR primers
SDHA-F	GCGACTGATTCTTCTCCTGC
SDHA-R	TGGTGCCAACAGATTAGGTGC
EF-1a-F	TAGCCTTGTGCCAATTTCCG
EF-1a-R	CCTTCAGCATTACCGTCC
dlCYP4CR2-F	GATGTGGGTATTCTAACTTACTGTC
dlCYP4CR2-R	ACTCCTGTGTCGGACTTGAA
dlCYP4CS2-F	AATTCGTACCTTATCCAGTGCTAC
dlCYP4CS2-R	ACCAGAGTGTCACATAATCCATTC
dlCYP4CS5-F	TCACGGACAACTCCTTGACTT
dlCYP4CS5-R	CCATAACCACGGCTTGAACAT
dlCYP4CS6-F	ACCAAGAGCGATATACCAACAGT
dlCYP4CS6-R	AGCAGGTGTGAGCATCTTCC
dlCYP4CS8-F	ACAACGGCAGTGTCAATGG
dlCYP4CS8-R	AGGCGTGTAAGCATAATGATGT
dlCYP4CS11-F	GACTCACTCGCTAATGAACAGA
dlCYP4CS11-R	GGCAACGGCAGTAGTATCG
dlCYP6CX5-F	CCAGTCATAACGGAGAATGTGA
dlCYP6CX5-R	CCAAGATCGGAGCAATAGGATA
dlCYP6DW2-F	TCAAGGACTTCTCGCACTTCA
dlCYP6DW2-R	TCCAGGTATCCGTTGAGATTGT
dlCYP6DW4-F	GCCAACCTCTTCAACCTTAGC
dlCYP6DW4-R	TTGAGCCAGGAGACGATGC
dlCYP6DW5-F	GGTGGTCAGCGATGGAAGA
dlCYP6DW5-R	TTAGCGGACCTGGAGTTAGC
dlCYP6DW6-F	ATTTCGCACCTCACCCTGAA
dlCYP6DW6-R	GCTTCGCTCCGTCGTAGAT
dlCYP6DZ8-F	GTGTCCTGTTACTCGTCTCTTG
dlCYP6DZ8-R	GTCAACTTGTATCGCACATTCC
dlCYP6EM1-F	TCCTCCTGGTCTGGCGTTA
dlCYP6EM1-R	GGTCCTGTTGAAGACATCTCCT
dlCYP6EN1-F	GGACAAGTATTTGGAGCGAACC
dlCYP6EN1-R	TACGGCGTTGAGCAGTAACA
dlCYP6EN2-F	AACGGAAGTACGAGTTCTGGA
dlCYP6EN2-R	TGAGCGAAGTCCTGGATGAG
dlCYP6JH1-F	GCTTCTCTAGCCTCCACGAT
dlCYP6JH1-R	TGGTGTAGTTGGTCATCAGGTA
dlCYP18A1-F	TAAGTTGGTCTCGGAGTTGAAC
dlCYP18A1-R	TCCACAGCCTTCCATCACAA
dlCYP306A1-F	GGAATTGGAGCACCTGGAATG
dlCYP306A1-R	CTTGGCGAATCTACCGTTCTC
dlCYP307A2-F	GCATCGTCGTCAATAACTACCA
dlCYP307A2-R	GTGTAGAGCAGGTCGCAATTC
dlCYP307B1-F	GCTAAGTTCAGTGCGTCTACAG
dlCYP307B1-R	GTAGGTGTCAAGTTCGTGGAAG
dlCYP315A1-F	AACAGTGGTCAGCAGCATTG
dlCYP315A1-R	GCATCCATTCCTCTCCGTTCA
dlCYP402C27-F	CTCTGTGCTTGGTGCTTAACTA
dlCYP402C27-R	AGGCATGGTGGCGATGAA
dlCYP415A1-F	ACCTTCTCACCTCGCTCCT
dlCYP415A1-R	GCACCTCTGTAGCCGATAGT
dlYP3133E5-F	CTTCGGCATCTTAGCAAGGAT
dlYP3133E5-R	TTATTGACTGCGTGGCGTATT
dsRNA primers
dsEGFP-F	TAATACGACTCACTATAGGGCCTGAAGTTCATCTGCACCA
dsEGFP-R	TAATACGACTCACTATAGGGTGCTCAGGTAGTGGTTGTCG
dsCYP4CR2-F	TAATACGACTCACTATAGGGCTAAGTGTGCGAGATACGAAGC
dsCYP4CR2-R	TAATACGACTCACTATAGGGCTAACTCAGCCTCATCCATTGC
dsCYP4CS2-F	TAATACGACTCACTATAGGGGAGGCTCACGACTCAACCA
dsCYP4CS2-R	TAATACGACTCACTATAGGGTGGAACATAAGCGAACGGATG
dsCYP4CS5-F	TAATACGACTCACTATAGGGCACTGGCATTCACCGTCTG
dsCYP4CS5-R	TAATACGACTCACTATAGGGTCATCTCCATCATAGCGAACTTC
dsCYP4CS6-F	TAATACGACTCACTATAGGGTTCAGCACGCCACACTCA
dsCYP4CS6-R	TAATACGACTCACTATAGGGATAGCCGCAGACTCTCCTTG
dsCYP4CS8-F	TAATACGACTCACTATAGGGGTTGCTTACAAGTGGAGGTGAG
dsCYP4CS8-R	TAATACGACTCACTATAGGGCATCTGATAATGGATTGGTCGTTGA
dsCYP4CS11-F	TAATACGACTCACTATAGGGGCCTCATCATCATCAGCAAGTT
dsCYP4CS11-R	TAATACGACTCACTATAGGGCCGACGATTCTTCACGCAAT
dsCYP6CX5-F	TAATACGACTCACTATAGGGGCACCGCTAAGCTCAGGAT
dsCYP6CX5-R	TAATACGACTCACTATAGGGCGTCACCATTGGCAATCTCTT
dsCYP6DW2-F	TAATACGACTCACTATAGGGGCCAACTGCTTGTACGAACT
dsCYP6DW2-R	TAATACGACTCACTATAGGGTCCATCATTGCGAACCTCATC
dsCYP6DW4-F	TAATACGACTCACTATAGGGTCTATGAGTTGGCGTTGAATCC
dsCYP6DW4-R	TAATACGACTCACTATAGGGTGGTTGGAGATGTTGAAGAAGG
dsCYP6DW5-F	TAATACGACTCACTATAGGGTACTGGCGGCACAATTATTCAT
dsCYP6DW5-R	TAATACGACTCACTATAGGGGCGGCTCGTATCTCCATCA
dsCYP6DW6-F	TAATACGACTCACTATAGGGATGCGATTGCCGATGAGGA
dsCYP6DW6-R	TAATACGACTCACTATAGGGGCAGCCAGGACTCGTTCTAT
dsCYP6DZ8-F	TAATACGACTCACTATAGGGGAGACGAGGTGGAATCTGTGA
dsCYP6DZ8-R	TAATACGACTCACTATAGGGTGTGAATCGTGTAGTTGCTGAC
dsCYP6EM1-F	TAATACGACTCACTATAGGGGGCTGTGCGGAGGACTTAA
dsCYP6EM1-R	TAATACGACTCACTATAGGGGAGAGGAACGAACCGATTGC
dsCYP6EN1-F	TAATACGACTCACTATAGGGTGGTCAGCAGCACGATTCA
dsCYP6EN1-R	TAATACGACTCACTATAGGGGAGCCTGGGACGATGTTGT
dsCYP6EN2-F	TAATACGACTCACTATAGGGACTTCATGCAGCTCCTCATCA
dsCYP6EN2-R	TAATACGACTCACTATAGGGCCGCCTTCATCTCCGTCAA
dsCYP6JH1-F	TAATACGACTCACTATAGGGATGATGTGTTACGACCTGAGAC
dsCYP6JH1-R	TAATACGACTCACTATAGGGGTCAATGTTGCCTCCTGTCA
dsCYP18A1-F	TAATACGACTCACTATAGGGGCAAGGACCATAACCGACAG
dsCYP18A1-R	TAATACGACTCACTATAGGGAACCTCTCCAAGACACATTCTC
dsCYP306A1-F	TAATACGACTCACTATAGGGTGGATACCTGCCTTGGATTGA
dsCYP306A1-R	TAATACGACTCACTATAGGGACCGTGCCTACCGAATGAA
dsCYP307A2-F	TAATACGACTCACTATAGGGAACGGATGGTGCGGAACT
dsCYP307A2-R	TAATACGACTCACTATAGGGCGCTTAGGTTGAAGTCCAGATT
dsCYP307B1-F	TAATACGACTCACTATAGGGACCTCCTACTTCACCAGTCATC
dsCYP307B1-R	TAATACGACTCACTATAGGGTGTCACCGCATCAACTTCCT
dsCYP315A1-F	TAATACGACTCACTATAGGGCGCCGCTGGAGATACAACT
dsCYP315A1-R	TAATACGACTCACTATAGGGAGAGCCATCGGTAACACTTCA
dsCYP402C27-F	TAATACGACTCACTATAGGGAGCACATGGAGTCTATGAGGAG
dsCYP402C27-R	TAATACGACTCACTATAGGGATCTCGGTGGATGGAGTAAGG
dsCYP415A1-F	TAATACGACTCACTATAGGGCATCGGCAGCATCTATGAGAAC
dsCYP415A1-R	TAATACGACTCACTATAGGGAGGAGCGAGGTGAGAAGGT
dsYP3133E5-F	TAATACGACTCACTATAGGGGCAATCACACGCCGATACC
dsYP3133E5-R	TAATACGACTCACTATAGGGACCGTTGTTGCTGTCGTAATC

## Sheet: Sheet2
CYP4CR2	MYIAIAVFFIILCVIHFKISSKCARYEAICNGIPGPKLLPIICNFFELSFNPEGIYSRFPELIKKYGRVFRIWLGPSLHLVYLSKPEEIEIILGSTKYIHKAEMYEYFEPWLGSGLLIANGPVWFKKRKLMTSAFHFSNLNNFIPKFNTNIKLLLKKLEEPAGGESFNVYDFLTLCTLDIIVESAMNTKIYAQSEKNNRFLKAMDEAELAILKRGFSPWLHSDGFFSKSSIGKMFYESVRLMHDLADSIIKMRKMELSDKKEESSFENKNTDSILQDRYKKNITFLDMLLKYNEDGAGFSDVDLRSDVMMFIMAGHGTTTWCLSWAMYLLSKNPNIQEKMYEEVISVLGPEDRDIEINDLLELKFTERVIKETLRHYPSVPFYGRTVHENVKLPGGYVI…
CYP4CS2	MPKFVPYPVLHKEYGGIYRQWPGWVPFIVLAKAEYAEVFFTSKNLETKSFLYDVFHDWLGQGLLTSSGHLWQQRRKLITPAFHFSVLNGLCDTLVEKGIKTVELLRSQPTDSPVDVYEFMYLVALDSICEAAMGIKINAMTDPKLDYIRALTDNTKISIERTFKPWLNHRFFYITPMGRRLARNLETIFQLSKMAINHSKMTRKPKRKENEDTKFDEIKGKKKLAFLDLLLEAHDSTTAFITDEGLQDEVNTFMFAGHETTASSMSFTLHILSIHPEIQEKCFRELDDIFQGSDRKPTVDDLRDMKYLEQVIKESLRLFPSAPQIGRRVSADTQFGKYIAPAGSNLTLSIYALHRDPEQFPDPEKFDPERFSRENVSIRHPFAYVPFAAGARNCLGQKF…
CYP4CS5	MRLILAALAVACCVLYYVAKFVRSYYKAYQHLKVVPGPPRDNLILGHVKDLFLDPADFIEESRERLKLYGPIQKVFLITHPFVLVAGAQYAEVFFTNKHLQCKSELYRFMHFWLGQGLLTACGPRWQKSRKLLTPSFHFNILSRFCDAFTDNSLTLVEKVHEAGGVSIDVFKLMGLIALDNLCDTAMGVKIDALRDPKNLKYIIATEEATHTMMSRMFKPWLWNDSSFYMLSIGRKLRKDVDIVNKINHKIIEKRRIIRALKDKEEQSKSESEESQLDDSFESTDSNSSTGKGKKNLIFLDQLIEAVEDGSFPFSEQDMRDEVATFMFEGHDTTTSALAFTVWLLGLHPECQEKCYQELHSIFQDSDRRPNMDDLSSMKYLEQCIKEGLRLFPSVPQLS…
CYP4CS6	MILHALALLAIVIGYVVHTFTKILPCNQEQYQTVEKIPGPPIENKVLGHPSMAFLKPEVLPRAIYQQYKEFGGIFRHWYGWIPSVIIAEADYAKIFFTSKSLKDKANSYKIVLDWMGHGLITSNGALWHERRKMLTPAFHLSVLNMLHEILVQNSIVMIRKLRERSEDAPMDVYQAMHLMALENICEAAMGVKIDALDNPQIDYVQAIENVQHATLKRIGEPWFWNSLFYYSATGQQVTKSLDKIFELAHKAILKNKNKRARQVEDEENGNDEVKGTTKPAFLDILLEAHESPTKALSEQDLRDEVNTFIFAGHDTTATSMSFSLFLLGMHPDIQEKCYQELDDIFRGSDRAPTVDDLKSMKYLEQCIKESLRLFPSIPFILRNCQEDVQFGNYTVPDG…
CYP4CS8	MLLIPLLTFVFGYVLYALTKLRLRYYRRYGMLEKIPGPPMESRILGHTSLMSLTPETRLDFVSRLSKEYGGISRLWMFWLPEVLISDADYAEVYFHAKSLEEKSHFYAQLHDWLGNGLLTSGGELWHERRKLITPAFHFNVLNALCDTLVQNAVVLIQKLREHPKDTPVNVTTLMHLVALDNICESAMGIKIDALNNPKLEYIQAVEDAGVITILRGLRPWYWGRLFYYLPLGQKYRRSLDIIFELAQTAIQNSRNKRSLQQKATCVVNESKEKKRLAFLDILLEACDSTTNPLSDEGLREEVNTFMFGGHETTAVSMGFTLFLLGNHPDIQEKCYEELDDIFQGSDRKATVDDLRSMKYLEQVIKESLRLFPSAPMISRKAKADTKFGDYVVPEGTLV…
CYP4CS11	MIVIVILAVLSLIIISKLITKATLIIRQYQLLKKVPGPPIDSIFLGHAAEILSSSSELPKILGRRVKEYGGFFRLWIFSQPYILLASADYTEMFFSMKELSMKANVYDFLHIWLGLGLLTSQGQLWQQRRKLITPAFHFAMLNNFSETLIDNTVALIKKLREESSDAINVFKMMHLIALDNICETAMGIKIDALNNPKLDYIRAIEDSTHSLMNRMLKPWLWNDTTYFLAPVGRKLKKDLSIIFELTNKVIKERREEKSREKISGDFNANESQTCDDTGGKKKLAFLDLLMEACDSQSVPLSDKDLSDEVNTFMFEGHDTTAVALSYTLFLLGLHPEIQEKCFEELDEMFRGSARKPTPDDLQNMKYLERVIKETLRLCPSVPMICRQVPKDTNLGGYM…
CYP6CX5	MDVLSLNSVLVVTTALLLGWLAVRDKLNYWAKRGVPYVSPWTCLTGTLAFLFKTQAMYESFVAQYDALEGHPYGGTFQLLNPSVMLRDPAMIKEWLIKGFTNFHDRGPEPDEKLDKLSGNLFQLTGDKWRLVRQKLSPIFSTAKLRIMYQTLKGYAQGLERPEELNAHLQARCQATGETELDVKDLVSNYTMDVIGACAMGIKCNAIQDPENCTMKKIVKRMFRFNWRLSLFQFLEMANPRLPRFLGLSPRDKEVEGYLEEITKEAIRMKQQDTTGTRKDFLQLLMKYSEEEGAESANGEAQSKEIANGDAQSREIANGNAQSKEIANGDAKSKEIANGDAKAMEHEDPVITENVIMGVIASFLSAGLEPVSATVTFCAYELAHHPEVQEKLFKEIQAV…
CYP6DW2	MSALRSKNCRRFDSLLILPVVDSNRTTDAMLSAVTVNLIYFLSALIGYLVYRYKKRYNYWRDLGVPYIGASGDIIFETTKNKAQVLQDRYNALSRHPYGGIFQASKPYLLLRDPEIVRTVLIKDFSHFTDRGMVFHEELDPLTAHIFNLGGQRWKNIRTKLVPTFSSGKLKTMFPLMEQCIHNLNGYLDAKLARSDEFEVRELMLKFATDVIGTCAFGFNCNAIADGESEFRAIGRKLAPNSLKFRFRQVLRSIHPDIIRWLGWKGFNREVEDFFMGVTRETIRYREQNQDKRNDFMQLMINLQHEERNAGQGDNDAELLFADHIVAAHVFVFFVAGFETTATTLANCLYELALNPEVAEKLQAEIQRVLDSRGGKLDYDALKEMRYMECALEETLRKY…
CYP6DW4	MLPLPSLALNLAALLLLLVACFVFYVKKTHVHWRRRGVPFLRPTQDVVLSRRNKSLTIQERYRRLAPHPCGGVWLAAKPYLIVRDPQIVQTVLIKAFSHFTDRGLIMPEDIDPLSANLFNLSGDRWKNIRIKLIHSFSAVKLKSIFILLEECTKVLDKYLQEKLKDAPELEVRDMMMRFTIDVIGTCAFGFDCKTIFDAESEFRRVGLKFAPNWVRMALREAVAAVHPRIVSWLNWKNIHPELEHFFTRVTEDTVRARNQSPLKRKDFMQLLINVQEEERKLLQGQDPKDQEPLFTDQILAGQVFLFFVAGFESSSITLSYCLYELALNPDIMDKLHDEIHQVLDARDGKLDYDTFKEMPYLECVIYETLRKYPTLGWLDRICTKTFEDPNSSLIIDEN…
CYP6DW5	MFLSLTLNLILCAAVLLWYFIYRYQKKYDYWRDLGVPFVGKSGDIIYETRKHKSFAIQDRYNELAPYSFGGIFQAAKPYLLVRDPELIQRILVRDFSHFTDRGIAFHEEIDPLNANLFNLGGQRWKKIRSKLVPIFSTGKLRSMFSKTEQCVLALNRYLSDKLKNSSEFEVRELMQKLTTQVIGTCVFGFDVDSISDEDTEFRKLERPLTPGPLKFRLRQILRSIHPRMLVWLRWKGFNKEVEDFVMNVTREAVKNGEVNRNKRNDLIQLMANLQHEERRELQDRTTETFADPLFTDHILAAQLFIFFLAGYDTTATTLANCLYELALNPGIMDRLRAEVQTICDANCGKLDYDALNRMPYMDCIINETLRKYPPVGWLDRLCVKNYTLPDASLQIKEN…
CYP6DW6	MISHLTLNLIFILLLLIGYLISHYKKKYEYWKSLGIPYVGISGDLTFQPKTNRNVTIQEQYKKLAAHPFGGIYDGAKPVLLIRDPELIRAILIKDFSHFTDRGIVVNEEIDPLNAHLITLQGQRWRNIRIKLVPTFSSGKLRAMYPLMEQCTKVLDGYLDAKLKSSPELEVGDLMMRFAADVIGVCALGLDCHAIADEESEFRAAGRRMKPLKWKFFVRQVLRSIHPKIIPWLRWKATDRKAEDFFMGVTREAIKHREENQDKRTDFMQLLINLQHEEQKTLQDGAEPLFTDHVVAAHVMIFFLAGFETVSSAVSSCLYELALNPSIANKLHAEIERVLAAHGGKLDYDSLKEMHYMETLRKYPNTGFLKRICTKAYEIPNSSLLIKEGTNVLIPTYSL…
CYP6DZ8	MPLFPVLNSLSSMTSVLLLVSCLALSIVYYLRKKYSYWERRGVPCSKSISFLFGNTKDLVLRRVPLAFVFQRIYNELDGHKFGGFYQMTNPALMIRDPELIRSIFVKNFSYFHDRNAQKIESLSFFSPNLLNLTGQRWRNVRYKLTPAFSSGKLKAMQGLMQECITELADYLNKALDDDCKNPMLNVREIMAKFTTDVIGACAFGLNCNSIRDENSEFRRIGRIFTKTTLRMHIRVLLRSLSPTLTKLIGLGESNPEVMKFFWTALKDAVRHRESNTYKRSDFLQVLIDIQAEEIKQKQNINDQDTVTNEIQNGFVETQKDILFTDSVVVSNAFTFFIAGYETIAITLSHCLYELALHPDIFMKLRDEVESVKQGRSKNLDYDALKELVYMDAVISETL…
CYP6EM1	MGPFTISLILISITAVLLVWRYLQNNFTYWRKRGVPYVPFWESFVLSSTAMKKINIFEFFEVFYKALDGHRFGGAFQLVYPIIIIRDPELIKTVFIKAFSNFYDRNPPQDEKGDVFNRTQIFQLTGEKWRTVRHKLSPAFSSAKLKIMYQTLSGCAEDLNAHLQTLCSETGQTEIDVKELMSDYTMDVIGAIALGIRCNSIKGENSEFKQIVRATFKFDQRRTIFAMLEVIHPKLPRLLGLTSQLPEVEEYLLGITREAIEMRTDSESSSRRDFLQMLMNLRSQELQQRNENPSGEPDEPVFSEDILVGAIGSFLSAGLEPVAAMLTFCLYELALHPDIQEKIYLEIKETKGQTLNDISYEDLKKLRYTEQVMNETLRKYPAAGIMARICTEPFKIPDS…
CYP6EN1	MIKDPELIRRIMIKDFSHFTDHGMLMVMNDPIQRDNLFNLTGQRWKSIRSKISPIFTSGKLRRMTILMNECTKLLDKYLERTTGKSDEIEVRELFQKFAVDTIGICAFGINCNAIEDKDSYFNRIVRKLSAPGTFFRGLCMLLLNAVSPKILAAFKLKIMDPDIENFFYSLVSSTIQNREEEKVKRDDFMQLLINVRAEEQKMLQEEKDGSEPLFDDDVCMANAFIFFGAGFDPVSTTLSHCLYDLALNPEVMEKLYLEVKRVRDAHDGKIDYDILKEMEYLHCVISETLRLHPPAGWLERICTKAYQIPDSSLTLAENSHISIPVACLHRDAQFFPDPEKFDPDRFSVNNKNNIVPGSYIPFGDGPRLCIAERFALMEMKAAMALIVSKYTVHPCART…
CYP6EN2	MFSLNKIELTAVLVFILSSALAYIILAFNNWKRKYEFWTDRNVRQVGFWWDWSIDFFRHKLCNLQDIYDEFGEAPYGGYYQGAKPFLMIKDPELVRRVLIQDFAHFADRNPVVPTTNPLQRDMILNLSREKWKGVRARLTPVFTSGKLRRMSLLINECTRLLDEYLQRTVGDEATEIEVRGLFQKFTLDTIGICAFGINCSAIEDKNSEFRRLLQKLNGPGGFRRHKLLMILGAVCPQILTLFNLKEKRDTFVEDFFRSLVADTIKNREEQKAKREDFMQLLINVRAEELKMLQENNDDSEPLFTEGVCMANAFLFFVAGFETTSTALSYCLYELAVNPEVMEKLYAEITRVLDAHDGRVDYDILKEMEYLDTVISETLRLHPPGAWVDRLCTKAYQLP…
CYP6JH1	MDLFDLLPISIDSHILLLSIIALILYYIYSKHNYWKNRGVACGSTLRLWLQLFGILIGKIPFWEWARDQYDALPQHKFCGTFTYGRPTLLIRDPELIKVCLVKSFSSLHDRCSEPDPVYDQLSSNLFQMVGEKWHQVRQKVAPAFSPLKLRIMYQTLRECARELDLYMQSMCAETGETEICVKYLMTNYTMDVIGACAMGIKCNAIQDPECQFKKIVDQMMCYDLRRNVYFLLEIISPKLPRLLRFKAIHKEVEEFFRSVVRDTMEMKKRDANRASARKDFLQILMNLRDCEQAATAECTTGALEADGTLFCEDILVGMMSVFLSAGFEPVACTVTFCLYELARHPEIQQRLHEEIKRVTGGNIDDINYDDLRKLSYMEQVIDETLRKYPVFPCIERIC…
CYP18A1	MSYIKSLILYLLHEVRSRDLFIFIAILAIYKLVSELNQIRKLPPGPWGVPFLGYLPFMTSDRHLQFSDLAKKYGGLFSTKVGNQLIVIISDYKLIRETFRKEEYTGRPRDQLTNIIEGYGVINCDGRLWKNQRKFLHSHLRSFGMTCMGKGKQNMQLRIMREVNVFLRNLCRSEGNPLDLNSPLALSASNVICSIIMNIRFHLNDPRFQRYTHLIEEGFKLFGGVMQYVNFIPILGYLPGQQKTKQKIEANRAEMAQFFEEIVQEHRKTFDNGNIRDVVDAYLQEIEVAEEEGRTDELFEGKDHNRQMHQIIGDLFTAGMETVKTTLQWAVVFMLHHPEIAKQVQEELDQVVGRHRLPNLQDLPFLPFTESTLLEVLRRSSIVPLGTPHAVTRDVQLNG…
CYP306A1	MVLSPVTSWILHLAFLTFCASLVQWLVRYVQHLRRLPPGPYGLPVIGYLPWIDPKKPHITLTNLVSKYGKIYSLKFGNLTTVVLADPVLIREAFRKDVFSGRADLYVTHGIMEGYGLIVPEGERWKEQRQFAVSTLRDLGMVKFGAKRSHMEQRIMKGVQALFRSLDAFGGSDVDLTHPLFHSVGTVMYSLVLGKTWDHDDPMWIWLREKMEEGVQMMQVAGPINFLPWLRFIPKFRKMIEFLISGKKKEHALYEQFFKENQEILSEADSLATAYRLEMERRQDSPQGSHSFVREQCDHFLADLLGAGTDTTCTSIKWFLLLLVIHPQVQVEIQEELEHLECVDGLIGLEGMEDAVLLRAAFAESMRLRPLTTLGIPHATRAATDLAQFHIPERSMVIP…
CYP307A2	MVLLTLALVSCSIVLAVIYVVKNLKTSPQLKSLLINSEWKLLELPPGPRPLPILGNMHLLGKYEVPFQAFNDLKEIYGDIFQLTLGSFQCIVVNNYQLIKEVLITKGAIFGGRPDFKRFHKLFGDDRSNSLAFCDWSYVQETRRKLARRFCSPKTASKNCDLLYTVGFHEAQLFLDELNHELEESPVVDIKPLVMRACANMFTQYMCSKRFAYQDKDFQRMVRNFDEIFWDVNHGYAVDFLPWLLPLYKGHMSKLSGWAQDIREFLLANIVDERAARINATKDPEAEDFTDALLIHLKEDPVLTWEHVMFELEDFIGGHSAVGNLVMLCLVNIIEHEEVAAKIRRELDRVTGRSRNVDLFDKPRLPYTEATIFETLRVASSPIVPHVATEDTELAGYAV…
CYP307B1	MEVLLFVSSTTYYLLICSIAAFLLLLLDSRRKSKAKFSASTGLELPGPTPWPIIGSLHLMGSYDVPYKAFGALAEKYGQVYKLQLGNLPCVVVNGLDNIREVLMSKAQFFDARPNFKRYNDLFAGDKANSLAFSDWSDAQKVKREMLRAHTFPRAFSARFHELDTYMNIELNDLTNVLKTNEGSPVALKPLLLHSCANIFTSYFTSHRFERDHPRYAEILESYDEIFYEVNQGYAADFLPWLMPLHTSKISRMTEHAHKVRDFVVKEILADKLAAWTPGQTQLDYVDSLIEHVKSEVEPKLSMDSALFALEDIIGGHGAVANFLLKVLSYVVTRPDVQRKIQEEVDAVTENGREISLADRTFMPYTEAVILEAVRIIASPIVPHVASQDGIISGFKVEK…
CYP315A1	MVQHLRRLRPKQCCQFFKHYSSESVANAETKSIPSPKQWSAALHRLSVMQQSRFGKQLHKYVDKLHDKYGPIFRESLGPVTAVFISDPHEMRRVFAHEGRYPIHVLPEAWLHYNKIHKTERGLYFMNGEEWMLYRKLLNPLLLKNYDGQHILDNCELMVNRLIDEWYALSDDGEILNLEQKLYELSILFMVAVIVGSSFPKHVREVRPWTGILAKSVRDIYKESVALSQISVEFAAKWRLPAWRRFSTVVGTSFEISNELIKTMDKMVSSDGLLYQLRQCNIPQEKINTIILDFILAAGDTTATTTQWAMYLLSTHDDIQTKVKEEFENSNLRETCESDLMRGIVRETMRLYPVAPFIARFLPQDLKVFDSYIIPAGEMIILSVYSSGRNGLYFPDPDE…
CYP415A1	MLSWGRTVIEGLFGLLLCIPVYLVVKFSRLHKRWAKHGIVGHDTNLLVHAWFRRNHLSYSTIDTIYKRFINEKCVGLHQGLKPVLMAINTKLIGSIYENVGVKFSKITHNDNNRLRLVLERDEPCTEELEKGPVYKNEDAEIEPSVPSLLNGENSEVIYQTTFHCSNELRMSLEARAHENRIIDIVEEIERLKLDLIGVTFFGLSFGRIRQPKFRFKENVSKLSTPVSLMDRIMGAIGKDAGSARRNAEMLDYFVKLYYDCLNGPASTFSPRSSHKTFPALVHSDDLLSVPGSLTTEEIVNSIMLFIQEHMERIHSALTFALYEVSVNPEVQLNIIEEINRTMKHTDDDKIPLEHLHSMKYLDQVVLGGNYGVAILKVTLALLVRDYRLQRCRQTPESP…
CYP3133E5	MEWSVLIVPGILLVALMARLLIYRWRNRRVLKFMASVPGPTCIPFFGNAYLTLRVNNTGIHQTFRQLSKEYPRAVAFWVLGEPYLVTADRQVFNALSLCSQNINKTSDYDPFKAHCTAIFTANGSEWRKIRRIINPSFRTKVLMSFGPAFSCHTKTLLQRLQSHADTGCYFDILTPVHLCTIDMICENMMGSSMNIQNRNLVSLSTNLERSTEMCFEKSFSFMWWSDTIYSLFGKKKRLLEAVKGMRDLAHQMLQQKLESENITKLSTLPLDSCSGLEDVEKESLSTFMDLLLDNIKLGAITKDQAVEEIVEMFIAGSITTATTVAWMAKILATRPDIQAQLHEEIHRVQKMTEAETDREDLFTLGQLSQFQYLDMVVKETLRHVTVPFVLRHLSKDLT…
CYP402C27	MDVSSEPLSYSPALLYAPLLVGSLCLVLNYLVYSRRVAQWRKSNIPFLTPSFLIGHKYFWGVGTNSATVVPLDRIYQENKDKDLVAFFIATMPVVLLRKPALIKQVFAKNFDEAFKTGFAVSHNDTITPHMLSQSPDKNVWKAQRNALSPIYLCSHYFQVAGIFFQDIISNSFLALDDNSYVEEGEFRNFLKSLMHLQGIPTLESLKFITQKHMESMRSLLQRQIKQRSQTGAQRNDLIDLLIKLKEQDQDGKLDSETDVTNEMLSLGLSFLLGGKISVAIVDNMVSFAIHLLSLNPEYQERIRREVEEVMEKHNTTEFTYEVVRDLHFLNQCLHETSRLYPSIPVISRVCTEDFTPAGTNYFFKKGELIIVDPYSIHRDPECFENPDVFDPDRFSPKN…
